# Supplementary material for: Combining Ground Based Remote Sensing Tools for Rockfalls Assessment and Monitoring: The Poggio Baldi Landslide Natural Laboratory
Source: Sensors (Basel). 2021 Apr 8;21(8):2632. doi: 10.3390/s21082632 (PMC8070385; doi:10.3390/s21082632)
Supplement: Supplementary file 1 [file sensors-21-02632-s001.zip]

Archive with 5 entries (4 files):
- ritagli_audio/
- ritagli_audio/Figure 12_audio records.mp4
- ritagli_audio/Figure 13_audio records.mp4
- ritagli_audio/Figure 14_audio records.mp4
- ritagli_audio/Figure 15_audio records.mp4
